# Supplementary material for: Comparative phylogenomics of ESBL-, AmpC- and carbapenemase-producing Klebsiella pneumoniae originating from companion animals and humans
Source: J Antimicrob Chemother. 2022 Feb 28;77(5):1263–71. doi: 10.1093/jac/dkac041 (PMC9047677; doi:10.1093/jac/dkac041)
Supplement: dkac041_Supplementary_Data [file dkac041_supplementary_data.zip]

Archive with 2 entries (2 files):
- 21-1070-Suppl-data-1.docx
- 21-1070-Suppl-data-2.xlsx
