# Supplementary material for: Comparative phylogenomics of ESBL-, AmpC- and carbapenemase-producing Klebsiella pneumoniae originating from companion animals and humans
Source: J Antimicrob Chemother. 2022 Feb 28;77(5):1263–71. doi: 10.1093/jac/dkac041 (PMC9047677; doi:10.1093/jac/dkac041)
Supplement: dkac041_Supplementary_Data [file dkac041_supplementary_data.zip › 21-1070-Suppl-data-2.xlsx]

## Sheet: Table S1
		EPIDEMIOLOGICAL DATA									MLST	CPS and LPS			PLASMIDS PROFILES								BETA-LACTAMS		-	-	-	-	-		COLISTIN		AMINOGLYCOSIDES							FLUOROQUINOLONES				FOLATE PATHWAY INHIBITORS		MACROLIDES	PHENICOLS
ISOLATE ID	Species	Isolation year	Isolation date	world_region	Country	Geographical origen number	Geographical origin	French District	Animal host	Pathology	ST	wzi	K_locus	O_locus	Inc group (DHA-1)	Plasmid size	Inc group (CTXM-15)	Plasmid size	pMLST	Inc group (OXA-48)	Plasmid size	Phenotype	Carbapenemases	ESBL	pAmpC	OXA	TEM	Other Narrow	Intrinsic Bla	Omp	chr mutatios	plasmid	16S Methylases	Aac(3)	Aac(6')	StrAB	Aph3-Ia	Aph4	AadA	GyrA-83	GyrA-87	ParC-80	PMQRs	Tmt	Sul	MphA/E	Cat	FloR	CmlA
25571	Klebsiella pneumoniae	2010	10/08/2010	Europe	France	6	Alpes-Maritimes	Provence-Alpes-Cote d'Azur	dog	orthopedic	ST11	wzi75	KL105	O2v2	IncR(DHA-1)	48,5 kb						AmpC	-	-	DHA-1	OXA-1	-	-	SHV-11	-	-	-	-	-	aac(6')Ib-cr	-	-	-	AadA2	GyrA-83I	-	ParC-80I	QnrB4	DfrA12	Sul1;Sul1	MphA	CatB3	FloR	-
26425	Klebsiella pneumoniae	2011	27/01/2011	Europe	France	94	Val-de-Marne	Ile-de-France	dog	UTI	ST15	wzi93	KL112	O1v1			IncFIIK(CTXM-15) + IncR (CTX-M-15)	IncFIIK: <145,5 kb IncR:> 48,5 ~ 60-70kb	[K9:A-:B-]			ESBL	-	CTX-M-15	-	OXA-1	TEM-1D	-	SHV-28	-	-	-	-	-	aac(6')Ib-cr	StrAB	-	-	-	GyrA-83F	GyrA-87A	ParC-80I	-	DfrA14	Sul2	-	CatB4	-	-
27064	Klebsiella pneumoniae	2011	21/05/2011	Europe	France	94	Val-de-Marne	Ile-de-France	dog	UTI	ST15	wzi93	KL112	O1v1			IncFIIK(CTXM-15) + IncR (CTX-M-15)	IncFIIK: <145,5 kb IncR:> 48,5 ~ 60-70kb	[K9:A-:B-]			ESBL	-	CTX-M-15	-	OXA-1	TEM-1D	-	SHV-28	-	-	-	-	Aac3-IIa	aac(6')Ib-cr	StrAB	-	-	-	GyrA-83F	GyrA-87A	ParC-80I	-	DfrA14	Sul2	-	CatB4	-	-
29130	Klebsiella pneumoniae	2011	2011-11-09	Europe	France	94	Val-de-Marne	Ile-de-France	cat	UTI	ST15	wzi93	KL112	O1v1			IncR (CTX-M-15)	<48,5 kb				ESBL	-	CTX-M-15	-	-	TEM-1D	-	SHV-28	-	-	-	-	-	-	StrAB	-	-	-	GyrA-83F	GyrA-87A	ParC-80I	-	-	Sul2	-	-	-	-
32558	Klebsiella pneumoniae	2012	2012-03-10	Europe	France	94	Val-de-Marne	Ile-de-France	cat	UTI	ST15	wzi93	KL112	O1v1			IncFIIK(CTXM-15) + IncR (CTX-M-15)	IncFIIK: 145,5 kb IncR:> 48,5 ~ 60-70kb	[K9:A-:B-]			ESBL	-	CTX-M-15	-	OXA-1	TEM-1D	-	SHV-28	-	-	-	-	Aac3-IIa	aac(6')Ib-cr		-	-	-	GyrA-83F	GyrA-87A	ParC-80I	-	DfrA14	Sul2	-	CatB4	-	-
32572	Klebsiella pneumoniae	2012	2012-02-06	Europe	France	94	Val-de-Marne	Ile-de-France	cat	UTI	ST15	wzi93	KL112	O1v1			IncR (CTX-M-15)	<48,5 kb				ESBL	-	CTX-M-15	-	-	TEM-1D	-	SHV-28	-	-	-	-	-	-	StrAB	-	-	-	GyrA-83F	GyrA-87A	ParC-80I	-	-	Sul2	-	-	-	-
32576	Klebsiella pneumoniae	2012	2012-02-16	Europe	France	1	Ain	Auvergne-Rhône-Alpes	dog	UTI	ST11	wzi75	KL105	O2v2	IncR(DHA-1)	48,5 kb						AmpC	-	-	DHA-1	OXA-1	-	-	SHV-11	-	-	-	-	-	aac(6')Ib-cr	-	Aph3-Ia	-	-	GyrA-83I	-	ParC-80I	QnrB4	-	Sul1;Sul1	MphA	CatB3	-	-
32803	Klebsiella pneumoniae	2012	2012-08-03	Europe	France	59	Nord	Hauts-de-France	dog	orthopedic	ST15	wzi118	KL146	O1v2			IncFIIK(CTXM-1)+ IncI1 (CTX-M-1) and chromosomic	IncI1: >97Kb IncFIIK: >48,5 ~50Kb	[K-:A-:B-] IncI1(ST3) CC3			ESBL	-	CTX-M-1	-	-	-	-	SHV-28	-	-	-	-	-	-	-	-	-	AadA5	GyrA-83F	GyrA-87A	ParC-80I	-	DfrA17	Sul2	-	-	-	-
32804	Klebsiella pneumoniae	2012	2012-07-03	Europe	France	94	Val-de-Marne	Ile-de-France	cat	UTI	ST15	wzi93	KL112	O1v1			IncFIIK(CTXM-15) + IncR (CTX-M-15)	IncFIIK: <145,5 kb IncR: <48,5 kb	[K9:A-:B-]			ESBL	-	CTX-M-15	-	-	TEM-1D	-	SHV-28	-	-	-	-	-	-	StrAB	-	-	-	GyrA-83F	GyrA-87A	ParC-80I	-	-	Sul2	-	-	-	-
33197	Klebsiella pneumoniae	2012	2012-01-27	Europe	France	33	Gironde	Nouvelle-Aquitaine	dog	otitis	ST11	656	KL105	O2v2	IncR(DHA-1)	48,5 kb			[K1:A-:B-]			AmpC	-	-	DHA-1	OXA-1	-	-	SHV-11	-	-	-	-	-	aac(6')Ib-cr	-	Aph3-Ia	-	AadA2	GyrA-83I	-	ParC-80I	QnrB4	DfrA12	Sul1;Sul1	MphA	CatA1*?; CatB3	-	-
33741	Klebsiella pneumoniae	2013	2013-01-28	Europe	France	94	Val-de-Marne	Ile-de-France	cat	UTI	ST11	wzi75	KL105	O2v2	IncR(DHA-1)	48,5 kb			[K1:A-:B-]			AmpC	-	-	DHA-1	OXA-1	-	-	SHV-11	-	-	-	-	-	aac(6')Ib-cr	-	Aph3-Ia	-	AadA2	GyrA-83I	-	ParC-80I	QnrB4	-	Sul1;Sul1	MphA	CatB3	-	-
33747	Klebsiella pneumoniae	2012	2012-12-03	Europe	France	6	Alpes-Maritimes	Provence-Alpes-Cote d'Azur	dog	UTI	ST405	wzi143	KL151	O4			IncFIIK(CTXM-15)	~145,5 Kb	[K7:A-:B-]			ESBL	-	CTX-M-15	-	OXA-1	TEM-1D	-	SHV-76	-	-	-	-	Aac3-IIa	aac(6')Ib-cr	StrAB	-	-	-	-	-	-	QnrB1?	DfrA14	Sul2	-	CatB4	-	-
34143	Klebsiella pneumoniae	2013	2013-04-19	Europe	France	94	Val-de-Marne	Ile-de-France	cat	UTI	ST15	wzi93	KL112	O1v1			IncFIIK(CTXM-15) + IncR (CTX-M-15)	IncFIIK: <145,5 kb IncR: <48,5 kb	[K9:A-:B-]			ESBL	-	CTX-M-15	-	-	TEM-1D	-	SHV-28	-	-	-	-	-	-	StrAB	-	-	-	GyrA-83F	GyrA-87A	ParC-80I	-	-	Sul2	-	-	-	-
35812	Klebsiella pneumoniae	2013	2013-10-07	Europe	France	38	Isere	Auvergne-Rhône-Alpes	dog	peritonitis	ST15	wzi24	KL24	O1v1			IncFIIK(CTXM-15)	~<242,5 kb	[K5:A-:B-]			ESBL	-	CTX-M-15	-	OXA-1	TEM-1D	-	SHV-28	-	-	-	-	-	aac(6')Ib-cr	-	Aph3-Ia	-	AadA2	GyrA-83F	GyrA-87A	ParC-80I	-	DfrA12	Sul1	MphA	CatB4	-	-
35813	Klebsiella pneumoniae	2013	2013-10-22	Europe	France	78	Yvelines	Ile-de-France	dog	otitis	ST485	wzi84	KL28	O2v1	IncA/C2(CMY-2)	145,5 kb IncA/C	IncR (CTX-M-15)	<48,5 kb	[F-:A13:B-] IncA/C: (ST3)			ESBL + AmpC	-	CTX-M-15	CMY-2	-	TEM-1D	-	SHV-27	-	-	-	-	-	aac(6')Ib-cr	StrAB	Aph3-Ia	-	AadA16	GyrA-83I	-	ParC-80R	Qnr-S1	DfrA27	Sul1;Sul2	-	CatA2	FloR	-
35814	Klebsiella pneumoniae	2013	2013-10-02	Europe	France	38	Isere	Auvergne-Rhône-Alpes	dog	NP	ST35	wzi323	KL62	O1v1			IncFIIK(CTXM-14)	~>242,5kb	[K9:A-:B-]			ESBL	-	CTX-M-14	-	-	TEM-1D	LAP-2	SHV-33	-	-	-	-	Aac3-IId	-	StrAB	-	-	-	-	-	-	Qnr-S1	DfrA1	Sul1;Sul2	-	-	-	-
35815	Klebsiella variicola subsp. variicola	2013	2013-11-15	Europe	France	44	Loire-Atlantique	Pays de la Loire	dog	respiratory	ST3919	632	KL60	O5	IncHI1(DHA-1)	~>242,5 kb but <291,0kb (middle)	IncFIIK(CTXM-15)	250 kb	[K5:A-:B-] IncHI: no loci found			ESBL + AmpC	-	CTX-M-15	DHA-1	-	TEM-1D	-	LEN-60	-	-	-	-	Aac3-IIa	-	-	-	-	AadA1-pm	-	-	-	QnrB4	DfrA15	Sul1	-	-	-	-
35816	Klebsiella pneumoniae	2013	2013-12-17	Europe	France	94	Val-de-Marne	Ile-de-France	dog	UTI	ST307	wzi173	KL102	O2v2			IncFIIK(CTXM-15)	242,5 Kb	[K13:A-:B-]			ESBL	-	CTX-M-15	-	-	TEM-1D	SCO-1	SHV-28	-	-	-	-	Aac3-IIa	-	-	-	-	AadA1-pm	GyrA-83I	-	ParC-80I	-	DfrA1	Sul1	-	-	-	-
36216	Klebsiella pneumoniae	2014	2014-02-14	Europe	France	14	Calvados	Normandie	horse	reproduction	ST127	wzi134	KL30	O2v2	IncA/C2(CMY-2)	1st P: >97,0 kb and < 145,5 kb 2nd P: < 242,5 kb			IncA/C (ST3)			AmpC	-	-	CMY-2	-	-	-	SHV-11	-	-	-	-	-	-	StrAB	-	-	-	-	-	-	-	-	Sul2	-	-	FloR	-
36558	Klebsiella pneumoniae	2014	2014-02-20	Europe	France	92	Hauts-de-Seine	Ile-de-France	cat	UTI	ST11	wzi75	KL105	O2v2	IncR(DHA-1)	48,5 kb						AmpC	-	-	DHA-1	OXA-1	-	-	SHV-11	-	-	-	-	-	aac(6')Ib-cr	-	-	-	AadA2	GyrA-83I	-	ParC-80I	QnrB4	-	Sul1;Sul1	MphA	CatB3	-	-
38209	Klebsiella pneumoniae	2014	2014-09-10	Europe	France	75	Paris	Ile-de-France	cat	UTI	ST147	wzi230	KL81	OL101	IncR(DHA-1)	242,5 kb			[F-:A13:B-]			AmpC	-	-	DHA-1	OXA-1	-	LAP-2	SHV-11	OmpK35-23%	MgrB-60%	-	-	Aac3-IId	aac(6')Ib-cr	StrAB	Aph3-Ia	-	-	GyrA-83I	-	ParC-80I	Qnr-S1; QnrB4	DfrA14	Sul1;Sul2	MphA	CatA2; CatB3	-	-
38612	Klebsiella pneumoniae	2014	2014-08-11	Europe	France	94	Val-de-Marne	Ile-de-France	cat	UTI	ST15	wzi24	KL24	O1v1			IncFIIK(CTXM-15) and ND (CTXM-15)	~<242,5 kb	[K5:A-:B-]	IncL(OXA-48)	60 kb	OXA-48	OXA-48	CTX-M-15	-	OXA-1	TEM-1D	-	SHV-28	-	-	-	-	-	aac(6')Ib-cr	-	Aph3-Ia	-	AadA2	GyrA-83F	GyrA-87A	ParC-80I	-	DfrA12	Sul1	MphA	CatB4	-	-
38974	Klebsiella pneumoniae	2014	2014-12-01	Europe	France	94	Val-de-Marne	Ile-de-France	dog	UTI	ST11	wzi75	KL105	O2v2	IncR(DHA-1)	48,5 kb						AmpC	-	-	DHA-1	OXA-1	-	-	SHV-11	-	-	-	-	Aac3-Iva	aac(6')Ib-cr	-	-	Aph4-Ia	AadA2	GyrA-83I	-	ParC-80I	QnrB4	-	Sul1;Sul1;Sul2	MphA	CatB3	FloR	-
38983	Klebsiella pneumoniae	2014	2014-11-13	Europe	France	27	Eure	Normandie	dog	otitis	ST11	wzi75	KL105	O2v2	IncR(DHA-1)	48,5 kb						AmpC	-	-	DHA-1	OXA-1	-	-	SHV-11	-	-	-	-	-	aac(6')Ib-cr	-	-	-	AadA2	GyrA-83I	-	ParC-80I	QnrB4	-	Sul1;Sul1	MphA	CatB3	-	-
38989	Klebsiella pneumoniae	2014	2014-11-13	Europe	France	75	Paris	Ile-de-France	dog	UTI	ST11	wzi75	KL105	O2v2	IncR(DHA-1)	48,5 kb				IncL(OXA-48)	60 kb	OXA-48	OXA-48	-	DHA-1	OXA-1	-	-	SHV-11	-	-	-	-	Aac3-Iva	aac(6')Ib-cr	-	-	Aph4-Ia	AadA2	GyrA-83I	-	ParC-80I	QnrB4	-	Sul1;Sul2	MphA	CatB3	FloR	-
39000	Klebsiella pneumoniae	2014	2014-12-03	Europe	France	34	Herault	Occitanie	cat	UTI	ST307	wzi173	KL102	O2v2			IncFIIK(CTXM-15) and chromosomic	> 97,0 kb but < 145,5 kb (middle)	[K-:A-:B-]			ESBL	-	CTX-M-15	-	OXA-1	TEM-1D	-	SHV-28	-	-	-	-	Aac3-IIa	aac(6')Ib-cr	StrAB	-	-	-	GyrA-83I	-	ParC-80I	QnrB1?	DfrA14	Sul2	-	CatB4	-	-
39142	Klebsiella pneumoniae	2015	2015-01-05	Europe	France	9 (Malfort)	Ariege (Malfort)	Occitanie (MAlfort)	dog	digestive	ST307	wzi173	KL102	O2v2	IncHI1(DHA-1) (Estelle results)	242,5 kb	CTXM-15 chromosomic		FIIK:13] [F29:A-:B-] IncHI1: no loci found			ESBL + AmpC	-	CTX-M-15	DHA-1	OXA-9	TEM-1D	-	SHV-28	-	-	-	-	Aac3-IIa	aacA4-like	-	-	-	AadA16; AadA1-pm	GyrA-83I	-	ParC-80I	QnrB4	DfrA15b;DfrA27	Sul1	-	CatA2	-	-
39143	Klebsiella pneumoniae	2015	2015-01-05	Europe	France	75	Paris	Ile-de-France	dog	UTI	ST15	wzi24	KL24	O1v1			IncFIIK(CTXM-15)	~<242,5 kb	[K5:A-:B-]			ESBL	-	CTX-M-15	-	OXA-1	TEM-1D	-	SHV-28	-	-	-	-	-	aac(6')Ib-cr	-	Aph3-Ia	-	AadA2	GyrA-83F	GyrA-87A	ParC-80I	-	DfrA12	Sul1	MphA	CatB4	-	-
39145	Klebsiella pneumoniae	2015	2015-01-15	Europe	France	75	Paris	Ile-de-France	dog	UTI	ST4850 (SLV ST11)	wzi75	KL105	O2v2	IncR(DHA-1)	48,5 kb						AmpC	-	-	DHA-1	OXA-1	-	-	SHV-11	-	-	-	-	-	aac(6')Ib-cr	-	-	-	AadA2	GyrA-83I	-	ParC-80I	QnrB4	-	Sul1;Sul1	MphA	CatB3	-	-
39566	Klebsiella pneumoniae	2014	2014-09-18	Europe	France	72	Sarthe	Pays de la Loire	horse	respiratory	ST11	wzi75	KL105	O2v2	IncR(DHA-1)	48,5 kb						AmpC	-	-	DHA-1	OXA-1	-	-	SHV-11	-	-	-	-	Aac3-Iva	aac(6')Ib-cr	-	-	Aph4-Ia	AadA2	GyrA-83I	-	ParC-80I	QnrB4	DfrA12	Sul1;Sul1;Sul2	MphA	CatB3	-	-
40064	Klebsiella pneumoniae	2014	2014-01-30	Europe	France	87	Haute-Vienne	Nouvelle-Aquitaine	dog	respiratory	ST4850 (SLV ST11)	-	KL105	O2v2	IncR(DHA-1)	> 48,5kb (50Kb)	IncFIB (CTXM-15)	>145,5 but <194,0 kb (middle)				ESBL + AmpC	-	CTX-M-15	DHA-1	OXA-1	TEM-1D	-	SHV-11?	OmpK35-39%	-	-	-	-	aac(6')Ib-cr	StrAB	-	-	AadA2	GyrA-83I	-	ParC-80I	QnrB1?; QnrB4	DfrA14	Sul1;Sul1;Sul2	MphA	-	-	-
40294	Klebsiella variicola subsp. variicola	2015	2015-04-23	Europe	France	78	Yvelines	Ile-de-France	cat	UTI	ST3919	632	KL60	O5	IncHI1(DHA-1)	~>242,5 kb but <291,0kb (middle)	IncFIIK(CTXM-15)	IncFIIK: 242,5kb IncHI1B: ~>242,5Kb	[K5:A-:B-] IncHI: no loci found			ESBL + AmpC	-	CTX-M-15	DHA-1	-	TEM-1D	-	LEN-60	-	-	-	-	Aac3-IIa	-	-	-	-	AadA1-pm	-	-	-	QnrB4	DfrA15	Sul1	-	-	-	-
42465	Klebsiella pneumoniae	2015	2015-09-14	Europe	France	34	Herault	Occitanie	dog	SSTI	ST307	wzi173	KL102	O2v2			IncFIIK(CTXM-15) and chromosomic	> 97,0 kb but < 145,5 kb (middle)	[F-:A-:B-]			ESBL	-	CTX-M-15	-	OXA-1	TEM-1D	-	SHV-28	-	-	-	-	-	aac(6')Ib-cr	StrAB	-	-	-	GyrA-83I	-	ParC-80I	QnrB1?	DfrA14	Sul2	-	CatB4	-	-
42468	Klebsiella pneumoniae	2015	2015-10-26	Europe	France	75	Paris	Ile-de-France	dog	orthopedic	ST464	wzi555	KL34	O2v2	IncA/C (DHA-1, OXA-10)	< 194 kb			IncA/C (ST3)			AmpC	-	OXA-10	DHA-1	-	-	-	SHV-38	-	-	-	-	-	aacA4	-	-	-	AadA1-pm	GyrA-83I	-	ParC-80I	QnrB4	DfrA14	Sul1;Sul2	MphA	-	FloR	CmlA5
42470	Klebsiella pneumoniae	2015	2015-09-24	Europe	France	42	Loire	Auvergne-Rhône-Alpes	dog	NP	ST405	wzi143	KL151	O4			IncFIIK(CTXM-15) and NT plasmid	~<242,5 kb	[K7:A-:B-]			ESBL	-	CTX-M-15	-	-	TEM-1D	-	SHV-76	-	-	-	-	-	-	StrAB	-	-	-	-	-	-	QnrB1?	DfrA14	Sul2	-	-	-	-
42472	Klebsiella pneumoniae	2015	2015-03-03	Europe	France	1	Ain	Auvergne-Rhône-Alpes	dog	UTI	ST15	wzi24	KL24	O1/O2v1			IncFIIK(CTXM-15) and NT plasmid	~<242,5 kb	[K5:A-:B-]			ESBL	-	CTX-M-15	-	OXA-1	TEM-1D	-	SHV-28	-	-	-	-	-	aac(6')Ib-cr	-	Aph3-Ia	-	AadA2	GyrA-83F	GyrA-87A	ParC-80I	-	DfrA12	Sul1	MphA	CatB4	-	-
42474	Klebsiella pneumoniae	2015	2015-04-10	Europe	France	3	Allier	Auvergne-Rhône-Alpes	dog	UTI	ST405	wzi143	KL151	O4			IncFIIK(CTXM-15)	242,5 Kb	[K7:A-:B-]			ESBL	-	CTX-M-15	-	OXA-1	TEM-1D	-	SHV-76	-	-	-	-	Aac3-IIa	aac(6')Ib-cr	StrAB	-	-	-	-	-	-	QnrB1?	DfrA14	Sul2	-	CatB4	-	-
42475	Klebsiella pneumoniae	2015	2015-01-08	Europe	France	97	La Reunion	97	dog	digestive	ST405	wzi143	KL151	O4			IncFIIK(CTXM-15)	242,5 Kb	[K7:A-:B-]			ESBL	-	CTX-M-15	-	OXA-1	TEM-1D	-	SHV-76	-	-	-	-	Aac3-IIa	aac(6')Ib-cr	StrAB	-	-	-	-	-	-	QnrB1?	DfrA14	Sul2	-	CatB4	-	-
42477	Klebsiella pneumoniae	2015	2015-07-21	Europe	France	1	Ain	Auvergne-Rhône-Alpes	bovine	mastitis	ST405	wzi143	KL151	O4			IncFIIK(CTXM-15)	242,5 Kb	[K7:A-:B-]			ESBL	-	CTX-M-15	-	OXA-1	TEM-1D	-	SHV-76	-	-	-	-	Aac3-IIa	aac(6')Ib-cr	StrAB	-	-	-	-	-	-	QnrB1?	DfrA14	Sul2	-	CatB4	-	-
42485	Klebsiella pneumoniae	2016	2016-01-08	Europe	France	37	Indre-et-Loire	Centre-Val de Loire	dog	UTI	ST11	wzi75	KL105	O2v2	IncR(DHA-1)	> 48,5kb (50Kb)						AmpC	-	-	DHA-1	OXA-1	-	-	SHV-11	-	-	-	-	Aac3-Iva	aac(6')Ib-cr	-	-	Aph4-Ia	AadA2	GyrA-83I	-	ParC-80I	QnrB4	DfrA12	Sul2	MphA	CatB3	-	-
42486	Klebsiella pneumoniae	2015	2015-06-05	Europe	France	26	Drome	Auvergne-Rhône-Alpes	dog	UTI	ST485	wzi84	KL28	O2v1			CTXM-15 chromosomic					ESBL	-	CTX-M-15	-	OXA-1	TEM-1D	-	SHV-27	-	-	-	-	Aac3-Iid	aac(6')Ib-cr	-	Aph3-Ia	-	AadA2	GyrA-83I	-	-	QnrB1	-	-	-	CatB4	-	-
42492	Klebsiella pneumoniae	2015	2015-08-13	Europe	France	59	Nord	Hauts-de-France	dog	UTI	ST15	wzi24	KL24	O1v1			IncFIIK(CTXM-15) AND NT plasmid	~<242,5 kb	[K5:A-:B-]			ESBL	-	CTX-M-15	-	OXA-1	TEM-1D	-	SHV-28	-	-	-	-	-	aac(6')Ib-cr	-	Aph3-Ia	-	AadA2	GyrA-83F	GyrA-87A	ParC-80I	-	DfrA12	Sul1	MphA	CatB4	-	-
42982	Klebsiella pneumoniae	2015	2015-05-12	Europe	France	35	Ille-et-Vilaine	Bretagne	dog	UTI	ST187	wzi10	KL10	O5			IncFIIk (CTXM-1) + IncI1(CTXM-1)	IncI1: >97,0 kb IncFIIK: >194,0 Kb	[K5:A-:B-] IncI1: (ST3) CC-3			ESBL	-	CTX-M-1	-	-	-	-	SHV-11	-	-	-	-	-	-	-	-	-	AadA1-pm	-	-	-	-	-	Sul1;Sul2	-	-	-	-
43103	Klebsiella pneumoniae	2016	2016-01-28	Europe	France	95	Val-D'Oise	Ile-de-France	dog	UTI	ST15	wzi93	KL112	O1v1			IncFIIK(CTXM-15) + IncR (CTX-M-15)	IncFIIK: >145,5 IncR: >48,5~60-70Kb	[K9:A-:B-]			ESBL	-	CTX-M-15	-	OXA-1	TEM-1D	-	SHV-28	-	-	-	-	-	aac(6')Ib-cr	StrAB	-	-	-	GyrA-83F	GyrA-87A	ParC-80I	-	DfrA14	Sul2	-	CatB4	-	-
43112	Klebsiella pneumoniae	2015	2015-09-11	Europe	France	75	Paris	Ile-de-France	dog	UTI	ST307	wzi173	KL102	O2v2			IncFIIK(CTXM-15)	242,5 Kb	[K13:A-:B-]			ESBL	-	CTX-M-15	-	-	TEM-1D	SCO-1	-	-	-	-	-	Aac3-IIa	-	-	-	-	-	GyrA-83I	-	ParC-80I	-	-	-	-	-	-	-
43924	Klebsiella pneumoniae	2015	2015-11-10	Europe	France	69 (Marcy)	Rhone (Marcy)	Auvergne-Rhône-Alpes (Marcy)	cat	UTI	ST11	wzi75	KL105	O2v2	IncR(DHA-1)	> 48,5kb (50Kb)				IncL(OXA-48)	60 kb	OXA-48	OXA-48	-	DHA-1	OXA-1	-	-	SHV-11	-	-	-	-	Aac3-Iva	aac(6')Ib-cr	-	-	Aph4-Ia	AadA2	GyrA-83I	-	ParC-80I	QnrB4	-	Sul1;Sul2	MphA	CatB3	FloR	-
43926	Klebsiella pneumoniae	2016	2016-04-11	Europe	France	75	Paris	Ile-de-France	cat	UTI	ST464	wzi555	KL34	O2v2	IncA/C (DHA-1, OXA-10)	< 194 kb			IncA/C (ST3)			AmpC	-	OXA-10	DHA-1	-	-	-	SHV-38	-	-	-	-	-	aacA4	-	-	-	AadA1-pm	GyrA-83I	-	ParC-80I	QnrB4	DfrA14	Sul1;Sul1;Sul2	MphA	-	FloR	CmlA5
43934	Klebsiella pneumoniae	2016	2016-05-19	Europe	France	94 (Santeny)	Val-de-Marne (Santeny)	Ile-de-France (Santeny)	dog	UTI	ST11	wzi75	KL105	O2v2	IncR(DHA-1)	> 48,5kb (50Kb)				IncL(OXA-48)	60 kb	OXA-48	OXA-48	-	DHA-1	OXA-1	-	-	SHV-11	-	-	-	-	Aac3-Iva	aac(6')Ib-cr	-	-	Aph4-Ia	AadA2	GyrA-83I	-	ParC-80I	QnrB4	-	Sul1;Sul2	MphA	CatB3	FloR	-
43935	Klebsiella pneumoniae	2016	2016-05-26	Europe	France	75	Paris	Ile-de-France	dog	UTI	ST4850 (SLV ST11)	wzi75	KL105	O2v2	IncR(DHA-1)	> 48,5kb (50Kb)						AmpC	-	-	DHA-1	-	-	-	SHV-11	-	-	-	-	-	-	-	-	-	AadA2	GyrA-83I	-	ParC-80I	QnrB4	-	Sul1;Sul1	MphA	-	-	-
43936	Klebsiella pneumoniae	2016	2016-05-31	Europe	France	94	Val-de-Marne	Ile-de-France	cat	UTI	ST11	wzi75	KL105	O2v2	IncR(DHA-1)	> 48,5kb (50Kb)			[K1:A-:B-]			AmpC	-	-	DHA-1	OXA-1	-	-	SHV-11	-	-	-	-	-	aac(6')Ib-cr	-	Aph3-Ia	-	AadA2	GyrA-83I	-	ParC-80I	QnrB4	-	Sul1;Sul1	MphA	CatB3	-	-
45339	Klebsiella pneumoniae	2016	2016-06-23	Europe	France	74	Haute-Savoie	Auvergne-Rhône-Alpes	cat	UTI	ST15	wzi24	KL24	O1v1			IncFIIK(CTXM-15)	242,5 Kb	[K5:A-:B-]			ESBL	-	CTX-M-15	-	OXA-1	TEM-1D	-	SHV-28	-	-	-	-	-	aac(6')Ib-cr	-	Aph3-Ia	-	AadA2	GyrA-83F	GyrA-87A	ParC-80I	-	DfrA12	Sul1	MphA	CatB4	-	-
45340	Klebsiella pneumoniae	2016	2016-10-14	Europe	France	33	Gironde	Nouvelle-Aquitaine	dog	UTI	ST307	wzi173	KL102	O2v2			IncFIIK(CTXM-15)	194 kb	[K7:A-:B-]			ESBL	-	CTX-M-15	-	OXA-1	TEM-1D	-	SHV-28	-	-	-	-	Aac3-IIa	aac(6')Ib-cr	StrAB	-	-	-	GyrA-83I	-	ParC-80I	QnrB1?	DfrA14	Sul2	-	CatB4	-	-
45341	Klebsiella pneumoniae	2016	2016-04-12	Europe	France	69 (Sainte-Foy)	Rhone (Sainte-Foy)	Auvergne-Rhône-Alpes (Sainte-Foy)	dog	UTI	ST48	wzi62	KL62	O1v1			IncFIIk (CTXM-15) + IncR(CTXM-15)	IncFIIK: >194,0 Kb IncR: >48,5~60-70Kb	[F2:A-:B-]	IncL(OXA-48)	60 kb	OXA-48	OXA-48	CTX-M-15	-	-	TEM-33*	-	SHV-11	OmpK36-8%	-	-	-	-	-	StrAB	-	-	-	-	-	-	QnrB1?	DfrA14;DfrA7	Sul1;Sul2	MphA	-	-	-
45342	Klebsiella pneumoniae	2016	2016-05-09	Europe	France	21	Cote-d'Or	Bourgogne-Franche-Comtï¿½	dog	UTI	ST307	wzi173	KL102	O2v2	IncR(DHA-1)	> 48,5kb (50Kb)	IncFIIK(CTXM-15)	>145,5 but < 194 kb	[K7:A-:B-]			ESBL + AmpC	-	CTX-M-15	DHA-1	OXA-1	TEM-1D	-	SHV-28	-	-	-	-	Aac3-IIa	aac(6')Ib-cr	StrAB	Aph3-Ia	-	-	GyrA-83I	-	ParC-80I	QnrB1?; QnrB4	DfrA14	Sul1;Sul1;Sul2	MphA	-	-	-
45343	Klebsiella pneumoniae	2016	2016-06-08	Europe	France	69 (Rillieux-la-Pape)	Rhone (Rillieux-la-Pape)	Auvergne-Rhône-Alpes (Rillieux-la-Pape)	dog	UTI	ST11	wzi75	KL105	O2v2	IncR(DHA-1)	> 48,5kb (50Kb)				IncL(OXA-48)	60 kb	OXA-48	OXA-48	-	DHA-1	OXA-1	-	-	SHV-11	-	-	-	-	Aac3-Iva	aac(6')Ib-cr	-	-	Aph4-Ia	AadA2	GyrA-83I	-	ParC-80I	QnrB4	-	Sul1;Sul2	MphA	CatB3	FloR	-
45350	Klebsiella pneumoniae	2016	2016-11-17	Europe	France	94	Val-de-Marne	Ile-de-France	cat	UTI	ST4850 (SLV ST11)	wzi75	KL105	O2v2	IncR(DHA-1)	> 48,5kb (50Kb)						AmpC	-	-	DHA-1	OXA-1	-	-	SHV-11	-	-	-	-	-	aac(6')Ib-cr	-	-	-	AadA2	GyrA-83I	-	ParC-80I	QnrB4	-	Sul1;Sul1	MphA	CatB3	FloR	-
45351	Klebsiella pneumoniae	2016	2016-09-15	Europe	France	69	Rhone	Auvergne-Rhône-Alpes	dog	UTI	ST11	wzi75	KL105	O2v2	IncR(DHA-1)	<48,5 kb						AmpC	-	-	DHA-1	OXA-1	-	-	SHV-11	-	-	-	-	Aac3-Iva	aac(6')Ib-cr	-	-	Aph4-Ia	AadA2	GyrA-83I	-	ParC-80I	QnrB4	-	Sul1;Sul1;Sul2	MphA	CatB3	FloR	-
45352	Klebsiella pneumoniae	2016	2016-10-04	Europe	France	69	Rhone	Auvergne-Rhône-Alpes	dog	UTI	ST11	wzi75	KL105	O2v2	IncR(DHA-1)	<48,5 kb						AmpC	-	-	DHA-1	OXA-1	-	-	SHV-11	-	-	-	-	Aac3-Iva	aac(6')Ib-cr	-	-	Aph4-Ia	AadA2	GyrA-83I	-	ParC-80I	QnrB4	-	Sul1;Sul1;Sul2	MphA	CatB3	FloR	-
45353	Klebsiella pneumoniae	2016	2016-09-20	Europe	France	69	Rhone	Auvergne-Rhône-Alpes	horse	digestive	ST22	wzi9	KL9	O2v2			IncFIIK(CTXM-15)	~145,5 Kb	[K7:A-:B-]			ESBL	-	CTX-M-15	-	-	TEM-1D	-	SHV-1	-	-	-	-	Aac3-IIa	-	StrAB	-	-	-	-	-	-	QnrB1?	DfrA14	Sul2	-	-	-	-
45355	Klebsiella pneumoniae	2016	2016-10-25	Europe	France	5	Hautes-Alpes	Provence-Alpes-Cote d'Azur	cat	UTI	ST200	wzi360	KL122	O2v2			IncFIIK (CTX-M-3) (smear) IncQ (AMR WGS)	ND (CTX-M-3) (smear)	[K2:A-:B-]			ESBL	-	CTX-M-3	-	-	TEM-1D	-	SHV-1	-	-	-	-	Aac3-IId	aac(6')Ib-cr	StrAB	-	-	AadA16	-	-	-	Qnr-S1	DfrA27	Sul1;Sul2	MphA	-	FloR	-
46236	Klebsiella pneumoniae	2017	2017-02-13	Europe	France	80	Somme	Hauts-de-France	cat	UTI	ST515	wzi173	KL102	O2v2			IncFIIK(CTXM-14)	~<242,5kb	[K9:A-:B-]			ESBL	-	CTX-M-14	-	-	-	LAP-2	SHV-1	-	-	-	-	Aac3-IId	-	-	-	-	-	-	-	-	Qnr-S1	DfrA1	Sul1	-	-	FloR	-
46238	Klebsiella pneumoniae	2017	2017-02-03	Europe	France	32	Gers	Occitanie	dog	UTI	ST11	wzi75	KL105	O2v2	IncR(DHA-1)	> 48,5kb (50Kb)						AmpC	-	-	DHA-1	OXA-1	-	-	SHV-11	-	-	-	-	Aac3-Iva	aac(6')Ib-cr	-	-	Aph4-Ia	AadA2	GyrA-83I	-	ParC-80I	QnrB4	-	Sul1;Sul1;Sul2	MphA	CatB3	FloR	-
46239	Klebsiella pneumoniae	2017	2017-02-16	Europe	France	94	Val-de-Marne	Ile-de-France	dog	UTI	ST192	wzi113	KL111	O3b			IncFIIK(CTXM-14)	~<242,5kb	[K9:A-:B-]			ESBL	-	CTX-M-14	-	-	-	LAP-2	SHV-60	-	-	-	-	Aac3-IId	-	-	-	-	-	-	-	-	Qnr-S1	DfrA1	Sul1	-	-	-	-
46244	Klebsiella pneumoniae	2017	2017-01-17	Europe	France	94	Val-de-Marne	Ile-de-France	cat	UTI	ST4850 (SLV ST11)	wzi75	KL105	O2v2	IncR(DHA-1)	> 48,5kb (50Kb)						AmpC	-	-	DHA-1	OXA-1	-	-	SHV-11	-	-	-	-	-	aac(6')Ib-cr	-	-	-	AadA2	GyrA-83I	-	ParC-80I	QnrB4	-	Sul1;Sul1	MphA	CatB3	-	-
46247	Klebsiella pneumoniae	2016	2016-09-16	Europe	France	12	Aveyron	Occitanie	cat	UTI	ST307	wzi173	KL102	O2v2			IncFIIK(CTXM-15) and chromosomic	> 97,0 kb but < 145,5 kb (middle)	[F-:A-:B-]			ESBL	-	CTX-M-15	-	OXA-1	TEM-1D	-	SHV-28	-	-	-	-	Aac3-IIa	aac(6')Ib-cr	StrAB	-	-	-	GyrA-83I	-	ParC-80I	QnrB1?	DfrA14	Sul2	-	CatB4	-	-
46248	Klebsiella pneumoniae	2016	2016-11-16	Europe	France	1	Ain	Auvergne-Rhône-Alpes	dog	UTI	ST11	wzi75	KL105	O2v2	IncR(DHA-1)	> 48,5kb (50Kb)				IncL(OXA-48)	60 kb	OXA-48	OXA-48	-	DHA-1	OXA-1	-	-	SHV-11	-	-	-	-	Aac3-Iva	aac(6')Ib-cr	-	-	Aph4-Ia	AadA2	GyrA-83I	-	ParC-80I	QnrB4	-	Sul1;Sul2	MphA	CatB3	FloR	-
46249	Klebsiella pneumoniae	2016	2016-10-24	Europe	France	69	Rhone	Auvergne-Rhône-Alpes	dog	UTI	ST11	wzi75	KL105	O2v2	IncR(DHA-1)	<48,5 kb						AmpC	-	-	DHA-1	OXA-1	-	-	SHV-11	-	-	-	-	Aac3-Iva	aac(6')Ib-cr	-	-	Aph4-Ia	AadA2	GyrA-83I	-	ParC-80I	QnrB4	-	Sul1;Sul1;Sul2	MphA	CatB3	FloR	-
47225	Klebsiella pneumoniae	2016	2016-12-15	Europe	France	62	Pas-de-Calais	Hauts-de-France	dog	UTI	ST11	wzi75	KL105	O2v2	IncR(DHA-1)	> 48,5kb (50Kb)						AmpC	-	-	DHA-1	OXA-1	-	-	SHV-11	-	-	-	-	Aac3-Iva	aac(6')Ib-cr	-	-	Aph4-Ia	AadA2	GyrA-83I	-	ParC-80I	QnrB4	-	Sul1;Sul1;Sul2	MphA	CatB3	FloR	-
47693	Klebsiella pneumoniae	2017	2017-09-22	Europe	France	80	Somme	Hauts-de-France	dog	SSTI	ST3639	wzi385	KL22	O3/O3a	IncFIB(DHA-1)	194 kb			[K2:A-:B-]			AmpC	-	-	DHA-1	-	-	-	SHV-11	-	-	-	-	-	-	-	-	-	-	-	-	-	QnrB4	-	Sul1	-	-	-	-
47885	Klebsiella pneumoniae	2017	2017-09-18	Europe	France	75	Paris	Ile-de-France	cat	UTI	ST4850 (SLV ST11)	wzi75	KL105	O2v2	IncR(DHA-1)	> 48,5kb (50Kb)						AmpC	-	-	DHA-1	-	-	-	SHV-11	-	-	-	-	-	-	-	-	-	AadA2	GyrA-83I	-	ParC-80I	QnrB4	-	Sul1;Sul1	MphA	-	-	-
47892	Klebsiella pneumoniae	2017	2017-06-13	Europe	France	63	Puy-de-Dome	Auvergne-Rhône-Alpes	horse	respiratory	ST37	wzi12	KL12	OL103	NT(DHA-1, SHV-12) size: 250kbp	250kbp						ESBL + AmpC	-	SHV-12	DHA-1	-	TEM-1D	-	-	OmpK35-36%	-	-	ArmA (Resfinder) (Xia et al. 2017)	Aac3-IId	-	StrAB	Aph3-Ia	-	AadA2	GyrA-83I	-	ParC-80I	QnrB4	DfrA12	Sul1;Sul2	MphA;MphE*;MsrE	CatA1	-	-
48146	Klebsiella pneumoniae	2017	2017-06-27	Europe	France	33	Gironde	Nouvelle-Aquitaine	horse	reproduction	ST25	wzi72	KL2	O1/O2v2			IncFIIK(CTXM-15)	>242,5 kb but <291,0 kb	[K8:A-:B-]			ESBL	-	CTX-M-15	-	OXA-1	TEM-1D	-	SHV-11	-	-	-	-	Aac3-IIa	aac(6')Ib-cr	StrAB	Aph3-Ia	-	-	-	-	-	QnrB1?	DfrA14	Sul2	MphA	CatB4	-	-
48148	Klebsiella pneumoniae	2017	2017-10-09	Europe	France	28	Eure-et-Loir	Centre-Val de Loire	horse	digestive	ST17	wzi141	KL25	O5			IncFIIK(CTXM-1)	>194 but <242,5 kb (middle)	[K9:A8:B-] IncHI1: ST9			ESBL	-	CTX-M-1	-	-	-	-	SHV-11	-	-	-	-	Aac3-IId	-	StrAB	-	-	AadA2	-	-	-	-	DfrA17	Sul1;Sul2	-	CatA1	-	-
49240	Klebsiella pneumoniae	2017	2017-09-05	Europe	France	17	Charente-Maritime	Nouvelle-Aquitaine	dog	NP	ST394	wzi59	KL3	O2v2			IncFIIK(CTXM-14)	~>242,5kb	[K9:A8:B-]			ESBL	-	CTX-M-14	-	-	TEM-1D	LAP-2	SHV-11	-	-	-	-	Aac3-IId	-	-	-	-	-	-	-	-	Qnr-S1	DfrA1	Sul1	-	-	-	-
49243	Klebsiella pneumoniae	2018	2018-02-27	Europe	France	61	Orne	Normandie	horse	sepsis	ST127	wzi134	KL30	O2v2	IncA/C2(CMY-2)	1st P: >97,0 kb and < 145,5 kb 2nd P: < 242,5 kb			IncA/C (ST3)			AmpC	-	-	CMY-2	-	-	-	SHV-11	-	-	-	-	-	-	StrAB	-	-	-	-	-	-	-	-	Sul2	-	-	FloR	-
49245	Klebsiella pneumoniae	2018	2018-03-01	Europe	France	94	Val-de-Marne	Ile-de-France	dog	respiratory	ST37	wzi14	KL14	O3b	IncN(CMY-2)	> 48,5kb (50Kb)			IncN (ST 9)			AmpC	-	-	CMY-2	-	-	-	SHV-11	-	-	-	-	-	-	-	-	-	-	-	-	-	-	-	-	-	-	FloR	-
49246	Klebsiella pneumoniae	2018	2018-03-12	Europe	France	7	Ardeche	Auvergne-Rhône-Alpes	cat	UTI	ST4850 (SLV ST11)	wzi75	KL105	O2v2	IncR(DHA-1)	<48,5 kb						AmpC	-	-	DHA-1	-	-	-	SHV-11	-	-	-	-	-	-	-	-	-	AadA2	GyrA-83I	-	ParC-80I	QnrB4	-	Sul1;Sul1	MphA	-	-	-
49248	Klebsiella pneumoniae	2017	2017-07-11	Europe	France	34	Herault	Occitanie	dog	NP	ST307	wzi173	KL102	O2v2			IncFIIK(CTXM-15)	> 97,0 kb but < 145,5 kb (middle)	[F-:A-:B-]			ESBL	-	CTX-M-15	-	OXA-1	TEM-1D	-	SHV-28	-	-	-	-	Aac3-IIa	aac(6')Ib-cr	StrAB	-	-	-	GyrA-83I	-	ParC-80I	QnrB1?	DfrA14	Sul2	-	CatB4	-	-
49249	Klebsiella pneumoniae	2017	2017-11-24	Europe	France	72	Sarthe	Pays de la Loire	dog	otitis	ST15	wzi24	KL24	O1v1			IncFIIK(CTXM-15)	>194 but <242,5 kb (middle)	[K5:A-:B-]			ESBL	-	CTX-M-15	-	OXA-1	TEM-1D	-	SHV-28	-	-	-	-	-	aac(6')Ib-cr	-	Aph3-Ia	-	AadA2	GyrA-83F	GyrA-87A	ParC-80I	-	DfrA12	-	-	CatB4	-	-
49252	Klebsiella pneumoniae	2017	2017-11-29	Europe	France	30	Gard	Occitanie	dog	respiratory	ST37	wzi50	KL15	O4						IncL(OXA-48)	60 kb	OXA-48	OXA-48	-	-	-	-	-	SHV-11	-	-	-	-	-	-	-	-	-	-	-	-	-	-	-	-	-	-	-	-
49253	Klebsiella pneumoniae	2017	2017-08-14	Europe	France	86	Vienne	Nouvelle-Aquitaine	dog	SSTI	ST147	wzi64	KL64	O2v1			CTXM-15 chromosomic	CHROMOSOMIC				ESBL	-	CTX-M-15	-	-	-	-	SHV-11	-	-	-	-	-	-	StrAB	-	-	-	GyrA-83I	-	ParC-80I	-	DfrA14	Sul2	-	CatA2	-	-
49254	Klebsiella pneumoniae	2017	2017-02-14	Europe	France	91	Essone	Ile-de-France	horse	SSTI	ST268	wzi95	KL20	O2v1			IncHI2 (SHV-12) (by WGS)	size unknown (no SB)	IncHI2 (ST1)			ESBL	-	SHV-12	-	-	TEM-1D	-	-	-	-	mcr-9 (Resfinder)	ArmA	-	Aac(6')-IIc	StrAB	Aph3''Ia*?	-	AadA2	-	-	-	-	DfrA19	Sul1;Sul2	EreA2?	CatA2	-	-
49255	Klebsiella pneumoniae	2018	2018-01-18	Europe	France	42	Loire	Auvergne-Rhône-Alpes	dog	NP	ST307	wzi173	KL102	O2v2			IncHI1 (CTX-M-15)	~>242,5kb	IncHI1 (ST11)			ESBL	-	CTX-M-15	-	OXA-1	TEM-1D	-	SHV-28	-	-	-	-	Aac3-IIa	aac(6')Ib-cr	StrAB	-	-	-	GyrA-83I	-	ParC-80I	QnrB1?	DfrA14	Sul2	-	CatB4	-	-
51599	Klebsiella pneumoniae	2018	2018-05-15	Europe	France	64	Pyrenees-Atlantiques	Nouvelle-Aquitaine	dog	SSTI	ST15	wzi151	KL48	O1v1			IncR(CTXM-15) and chromosomic	> 48,5 ~60-70kb	[F-:A13:B-]			ESBL	-	CTX-M-15	-	OXA-1	TEM-1D	-	SHV-85*?	-	-	-	-	Aac3-IIa	aac(6')Ib-cr	StrAB	-	-	-	GyrA-83F	GyrA-87A	ParC-80I	QnrB2	DfrA25	Sul1;Sul2	-	CatA2; CatB4	-	-
51600	Klebsiella pneumoniae	2017	2017-08-17	Europe	France	71	Saone-et-Loire	Bourgogne-Franche-Comte	horse	UTI	ST22	wzi9	KL9	O2v2			IncFIIK(CTXM-15) and chromosomic	~145,5 Kb	[K7:A-:B-]			ESBL	-	CTX-M-15	-	-	TEM-1D	-	SHV-1	-	-	-	-	Aac3-IIa	-	StrAB	-	-	-	-	-	-	QnrB1?	DfrA14	Sul2	-	-	-	-
51601	Klebsiella pneumoniae	2017	2017-09-22	Europe	France	1	Ain	Auvergne-Rhône-Alpes	dog	NP	ST11	wzi75	KL105	O2v2	IncR(DHA-1)	> 48,5kb (50Kb)						AmpC	-	-	DHA-1	OXA-1	-	-	SHV-11	-	-	-	-	Aac3-Iva	aac(6')Ib-cr	-	-	Aph4-Ia	AadA2	GyrA-83I	-	ParC-80I	QnrB4	-	Sul1;Sul1;Sul2	MphA	CatB3	FloR	-
51602	Klebsiella pneumoniae	2017	2017-10-03	Europe	France	69	Rhone	Auvergne-Rhône-Alpes	dog	UTI	ST22	wzi9	KL9	O2v2			IncFIIK(CTXM-15) and chromosomic	~145,5 Kb	[K7:A-:B-]			ESBL	-	CTX-M-15	-	-	TEM-1D	-	SHV-1	-	-	-	-	Aac3-IIa	-	StrAB	-	-	-	-	-	-	QnrB1?	DfrA14	Sul2	-	-	-	-
51603	Klebsiella pneumoniae	2018	2018-06-12	Europe	France	22	Cotes d'Armor	Bretagne	bovine	Omphalitis	ST25	wzi72	KL2	O2v2			IncFIIK(CTXM-15)	>242,5 kb but <291,0 kb	[K8:A-:B-]			ESBL	-	CTX-M-15	-	OXA-1	TEM-1D	-	SHV-11	-	-	-	-	Aac3-IIa	aac(6')Ib-cr	StrAB	Aph3-Ia	-	-	GyrA-83Y	-	-	QnrB1?	DfrA14	Sul2	MphA	CatB4	-	-
51606	Klebsiella pneumoniae	2018	2018-07-18	Europe	France	31	Haute-Garonne	Occitanie	dog	NP	ST45	wzi101	KL24	O2v1	IncFIB(DHA-1)	~ 90kb			[F2:A-:B-]			AmpC	-	-	DHA-1	-	-	-	SHV-1	-	-	-	-	-	-	-	-	-	-	-	-	-	QnrB4	DfrA17	Sul1	MphA	-	-	-
51610	Klebsiella pneumoniae	2018	2018-12-18	Europe	France	42	Loire	Auvergne-Rhône-Alpes	dog	SSTI	ST15	wzi24	KL24	O1v1			IncFIIK(CTXM-15) and chromosomic	242,5 Kb	[K5:A-:B-]			ESBL	-	CTX-M-15	-	OXA-1	TEM-1D	-	SHV-28	-	-	-	-	-	aac(6')Ib-cr	-	Aph3-Ia	-	AadA2	GyrA-83F	GyrA-87A	ParC-80I	QnrB2	DfrA12	Sul1;Sul1	MphA	CatB4	-	-
51612	Klebsiella pneumoniae	2018	2018-09-01	Europe	France	71	Saone-et-Loire	Bourgogne-Franche-Comte	cat	UTI	ST15	wzi24	KL24	O1v1			IncFIIK(CTXM-15) + incL/M (CTXM-15)	IncFIIK: ~<242,5 kb IncL: >48,5 kb	[K5:A-:B-]			ESBL	-	CTX-M-15	-	OXA-1	TEM-1D	-	SHV-28	-	-	-	-	-	aac(6')Ib-cr	-	Aph3-Ia	-	AadA2	GyrA-83F	GyrA-87A	ParC-80I	QnrB2	DfrA12	Sul1;Sul1	MphA	CatB4	-	-
51613	Klebsiella pneumoniae	2018	2018-09-01	Europe	France	83	Var	Provence-Alpes-Cote d'Azur	cat	NP	ST11	wzi75	KL105	O2v2	IncR(DHA-1)	> 48,5kb (50Kb)			[K5:A-:B-]			AmpC	-	-	DHA-1	OXA-1	-	-	SHV-11	-	-	-	-	Aac3-Iva	aac(6')Ib-cr	-	-	Aph4-Ia	AadA2	GyrA-83I	-	ParC-80I	QnrB4	DfrA12	Sul1;Sul1;Sul2	MphA	CatA1; CatB3	FloR	-
51614	Klebsiella pneumoniae	2018	2018-09-01	Europe	France	69	Rhone	Auvergne-Rhône-Alpes	cat	UTI	ST11	wzi75	KL105	O2v2	IncR(DHA-1)	> 48,5kb (50Kb)			[K5:A-:B-]			AmpC	-	-	DHA-1	OXA-1	-	-	SHV-11	-	-	-	-	Aac3-Iva	aac(6')Ib-cr	-	-	Aph4-Ia	AadA2	GyrA-83I	-	ParC-80I	QnrB4	DfrA12	Sul1;Sul1;Sul2	MphA	CatA1; CatB3	FloR	-
51615	Klebsiella pneumoniae	2018	2108-10-18	Europe	France	7	Ardeche	Auvergne-Rhône-Alpes	dog	NP	ST307	wzi173	KL102	O2v2			IncFIIK(CTXM-15)	242,5 Kb	[K7:A-:B-] IncHI1 (ST11)			ESBL	-	CTX-M-15	-	OXA-1	TEM-1D	-	SHV-28	-	-	-	-	Aac3-Iia	aac(6')Ib-cr	StrAB	-	-	AadA1-pm	GyrA-83I	-	ParC-80I	QnrB1?	DfrA1;DfrA14	Sul1;Sul2	-	CatA1; CatB4	-	-
51616	Klebsiella pneumoniae	2018	2018-03-15	Europe	France	17	Charente-Maritime	Nouvelle-Aquitaine	bird	NP	ST273	wzi174	KL74	O3b			IncFIB (CTX-M-15)	>194 but <242,5 kb (middle)				ESBL	-	CTX-M-15	-	OXA-1	TEM-1D	-	SHV-11	-	-	-	-	Aac3-IIa	aac(6')Ib-cr	StrAB	-	-	-	GyrA-83I	-	ParC-80I	QnrB1?	DfrA14	Sul2	-	CatB4	-	-
51617	Klebsiella pneumoniae	2018	2018-10-05	Europe	France	74	Haute-Savoie	Auvergne-Rhône-Alpes	dog	UTI	ST13	657	KL57	O1/O2v2			IncFIB (CTX-M-15) NT (CTXM-15) and chromosomic	>194 but <242,5 kb (middle)	[F-:A-:B-]			ESBL	-	CTX-M-15	-	OXA-1	TEM-33*	-	SHV-1	-	-	-	-	Aac3-IIa	aac(6')Ib-cr	StrAB	-	-	AadA2	-	-	-	Qnr-S1	DfrA12	Sul1;Sul2	MphA	CatB4	-	-
51620	Klebsiella pneumoniae	2018	2018-11-07	Europe	France	75	Paris	Ile-de-France	cat	UTI	ST11	wzi75	KL105	O2v2	IncR(DHA-1)	> 48,5kb (50Kb)				IncL(OXA-48)	60 kb	OXA-48	OXA-48	-	DHA-1	OXA-1	-	-	SHV-11	-	-	-	-	Aac3-Iva	aac(6')Ib-cr	-	-	Aph4-Ia	AadA2	GyrA-83I	-	ParC-80I	QnrB4	-	Sul1;Sul1;Sul2	MphA	CatB3	-	-
51621	Klebsiella pneumoniae	2018	2018-02-22	Europe	France	69	Rhone	Auvergne-Rhône-Alpes	cat	UTI	ST11	wzi75	KL105	O2v2	IncR(DHA-1)	>48,5 kb ~60-70Kb				IncL(OXA-48)	60 kb	OXA-48	OXA-48	-	DHA-1	OXA-1	-	-	SHV-11	-	-	-	-	Aac3-Iva	aac(6')Ib-cr	-	-	Aph4-Ia	-	GyrA-83I	-	ParC-80I	QnrB4	-	Sul1;Sul2	MphA	CatB3	FloR	-
51622	Klebsiella pneumoniae	2018	2018-03-15	Europe	France	69	Rhone	Auvergne-Rhône-Alpes	cat	UTI	ST11	wzi75	KL105	O2v2	IncR(DHA-1)	> 48,5kb (50Kb)				IncL(OXA-48)	60 kb	OXA-48	OXA-48	-	DHA-1	OXA-1	-	-	SHV-11	-	-	-	-	Aac3-Iva	aac(6')Ib-cr	-	-	Aph4-Ia	-	GyrA-83I	-	ParC-80I	QnrB4	-	Sul1;Sul1;Sul2	MphA	CatB3	FloR	-
51623	Klebsiella pneumoniae	2018	2018-04-09	Europe	France	66	Pyrenees-Orientales	Occitanie	dog	UTI	ST22	wzi9	KL9	O2v2			IncFIIK(CTXM-15) and chromosomic	~< 291,0 Kb	[K7:A-:B-]			ESBL	-	CTX-M-15	-	-	TEM-1D	-	SHV-1	-	-	-	-	Aac3-IIa	-	StrAB	-	-	-	-	-	-	QnrB1?	DfrA14	Sul2	-	-	-	-
51625	Klebsiella pneumoniae	2018	2018-04-09	Europe	France	63	Puy-de-Dome	Auvergne-Rhône-Alpes	horse	peritonitis	ST15	wzi118	KL146	O1v2			NT (SHV-2) (SB pos SHV-2) or IncR (SHV-2) by WGS	>48,5 (60-70)kb	[F-:A13:B-]			ESBL	-	SHV-2	-	-	TEM-1D	-	-	-	-	-	-	Aac3-IId	aac(6')Ib-cr	StrAB	-	-	AadA16	GyrA-83F	GyrA-87A	ParC-80I	QnrB6	DfrA27	Sul1;Sul1;Sul2	-	-	-	-
51626	Klebsiella pneumoniae	2018	2018-04-19	Europe	France	69	Rhone	Auvergne-Rhône-Alpes	dog	NP	ST11	wzi75	KL105	O2v2	IncR(DHA-1)	> 48,5kb (50Kb)						AmpC	-	-	DHA-1	OXA-1	-	-	SHV-11	-	-	-	-	Aac3-Iva	aac(6')Ib-cr	-	-	Aph4-Ia	-	GyrA-83I	-	ParC-80I	QnrB4	-	Sul1;Sul1;Sul2	MphA	CatB3	FloR	-
51634	Klebsiella pneumoniae	2018	2018-11-14	Europe	France	94	Val-de-Marne	Ile-de-France	dog	SSTI	ST22	wzi9	KL9	O2v2			IncFIIK(CTXM-15) and chromosomic	242,5 Kb	[K7:A-:B-]			ESBL	-	CTX-M-15	-	OXA-1	TEM-1D	-	SHV-1	-	-	-	-	Aac3-IIa	aac(6')Ib-cr	StrAB	-	-	-	-	-	-	QnrB1?	DfrA14	Sul2	-	CatB4	-	-
51635	Klebsiella pneumoniae	2018	2018-11-28	Europe	France	76	Seine-Maritime	Normandie	dog	UTI	ST11	wzi75	KL105	O2v2	IncR(DHA-1)	<48,5 kb				IncL(OXA-48)	60 kb	OXA-48	OXA-48	-	DHA-1	OXA-1	-	-	SHV-11	-	-	-	-	Aac3-Iva	aac(6')Ib-cr	-	-	Aph4-Ia	AadA2	GyrA-83I	-	ParC-80I	QnrB4	-	Sul1;Sul1;Sul2	MphA	CatB3	-	-
51718	Klebsiella pneumoniae	2018	2018-08-23	Europe	France	35	Ille-et-Vilaine	Bretagne	bovine	digestive	ST14	wzi2	KL2	O1v1	IncF(DHA-1)	> 48,5kb (50Kb)			[K8:A13:B-]			AmpC	-	-	DHA-1	-	-	-	SHV-28	-	-	-	-	-	-	StrAB	-	-	-	-	-	-	QnrB4	-	Sul1	-	-	-	-
																																-
																																-
[truncated: 64 more columns]

## Sheet: Table S2. Acquired-AMR-genes
Antimicrobial class	Resistance	AMR Genes	Gene name	ESBL Isolates % (N=52)	pAmpC Isolates % (N=34)	ESBL+ pAmpC isolates % (N=7)	OXA-48 isolates %(N=12)	TOTAL ISOLATES % (N=105)
Aminoglycosides	Streptomycin	aph(6)-Ia	aph(6)-Ia (strA)	34,3 (36)	4,8 (5)	3,8 (4)	1,0 (1)	43,8 (46)
		aph(6)-Id	aph(6)-Id (strB)	34,3 (36)	4,8 (5)	3,8 (4)	1,0 (1 ESBL gene)	43,8 (46)
	Kanamycin/Neomycin	aph(3')-Ia	aph(3')-Ia	11,4 (12)	4,8 (5)	4,8 (5)	1,0 (1 ESBL gene)	21,9 (23)
	Streptomycin	aph(3")-Ib	aph(3")-Ib	34,3 (36)	4,8 (5)	3,8 (4)	1,0 (1 ESBL gene)	43,8 (46)
	Hygromycin	aph(4)-Ia	aph(4)-Ia	0,0 (0)	11,4 (12)	0,0 (0)	1,0 (9 DHA-1)	20,0 (21)
	Gentamycin/Tobramycin/ Netilmicine	aac(3)-II	aac(3)-IIa	22,9 (24)	0,0 (0)	3,8 (4)	0,0 (0)	26,7 (28)
	Gentamycin/Tobramycin/ Netilmicine		aac(3)-IId	7,6 (8)	1,0 (1)	1,0 (1)	0,0 (0)	9,5 (10)
	Gentamycin/Tobramycin/ Netilmicine		aac(3)-Iva	0,0 (0)	11,4 (12)	0,0 (0)	1,0 (9 DHA-1)	20,0 (21)
	Gentamycin/Tobramycin	aac(6') /[aacA]	aac(6')-Ib-cr (aminoglycosides and fluoroquinolones)	30,5 (32)	21,9 (23)	2,9 (3)	9,5 (10)	64,8 (68)
	Gentamycin/Tobramycin		aac(6')-Ib3 (aacA4 Kleborate)	0,0 (0)	1,9 (2)	1,0 (1)	0,0 (0)	2,9 (3)
	Gentamycin		aac(6')-IIc	1,0 (1)	0,0 (0)	0,0 (0)	0,0 (0)	1,0 (1)
	Streptomycin/ Spectinomycin	aadA	aadA1 (aadA1-pm kleborate)	2,9 (3)	1,9 (2)	2,9 (3)	0,0 (0)	7,6 (8)
	Streptomycin/ Spectinomycin		aadA2 /aadA2b	9,5 (10*)	21,9 (23)	1,9 (2)	7,6 (8)	41,0 (43)
	Spectinomycin		aadA5	2,9 (3*)	0,0 (0)	0,0 (0)	0,0 (0)	2,9 (3)
	Streptomycin/ Spectinomycin		aadA16	1,9 (2)	0,0 (0)	1,9 (2)	0,0 (0)	3,8 (4)
	Amikacin, Gentamicin, Tobramycin, Isepamicin, Netilmicin	16 S methylase	armA	1,0 (1 (Resfinder))	1,0 (0)	1,0 (1)	0,0 (0)	1,9 (2)
B-lactams	Amoxicillin, Ampicillin, Aztreonam, Cefepime, Cefotaxime, Ceftazidime, Ceftriaxone, Piperacillin, Ticarcillin	blaSHV (ESBL)	blaSHV-2	1,0 (1)	0,0 (0)	0,0 (0)	0,0 (0)	1,0 (1)
			blaSHV-12	1,0 (1)	0,0 (0)	1,0 (1)	0,0 (0)	1,9 (2)
	Amoxicillin, Ampicillin, Cephalothin, Piperacillin, Ticarcillin	blaSHV (Intrinsic ESBL)	blaSHV-1	7,6 (8)	1,0 (1)	0,0 (0)	0,0 (0)	8,6 (9)
	Amoxicillin, Ampicillin, Cephalothin, Piperacillin, Ticarcillin		blaSHV-11	6,7 (7)	28,6 (30)	1,0 (1)	10,5 (11)	46,7 (49)
			blaSHV-27	1,0 (1)	0,0 (0)	1,0 (1)	0,0 (0)	1,9 (2)
			blaSHV-28	23,8 (25)	1,0 (1)	1,9 (2)	1,0 (1 ESBL gene)	27,6 (29)
	Amoxicillin, Ampicillin, Cephalothin, Piperacillin, Ticarcillin		blaSHV-33	1,0 (1)	0,0 (0)	0,0 (0)	0,0 (0)	1,0 (1)
			blaSHV-38	0,0 (0)	1,9 (2)	0,0 (0)	0,0 (0)	1,9 (2)
	Amoxicillin, Ampicillin, Cephalothin, Piperacillin, Ticarcillin		blaSHV-60	1,0 (1)	0,0 (0)	0,0 (0)	0,0 (0)	1,0 (1)
	Amoxicillin, Ampicillin, Cephalothin, Piperacillin, Ticarcillin		blaSHV-76	4,8 (5)	0,0 (0)	0,0 (0)	0,0 (0)	4,8 (5)
	Amoxicillin, Ampicillin, Cephalothin, Piperacillin, Ticarcillin		blaSHV-85*	1,0 (1)	0,0 (0)	0,0 (0)	0,0 (0)	1,0 (1)
	Amoxicillin, Amoxicillin+Clavulanic acid, Ampicillin, Ampicillin+Clavulanic acid, Cefepime, Piperacillin, Piperacillin+Tazobactam	blaOXA	blaOXA-1	28,6 (30)	21,9 (23)	1,9 (2)	9,5 (10)	61,9 (65)
	Amoxicillin, Ampicillin		blaOXA-9	0,0 (0)	0,0 (0)	1,0 (1)	0,0 (0)	1,0 (1)
	Amoxicillin, Ampicillin, Aztreonam, Piperacillin, Piperacillin+Tazobactam		blaOXA-10	0,0 (0)	1,9 (2)	0,0 (0)	0,0 (0)	1,9 (2)
	Amoxicillin, Ampicillin, Cephalothin, Piperacillin, Ticarcillin	blaTEM	blaTEM-1B (Resfinder) blaTEM-1D (Kleborate)	42,9 (45)	0,0 (0)	6,7 (7)	1,0 (1 ESBL)	50,5 (53)
	Amoxicillin, Amoxicillin+Clavulanic acid, Ampicillin, Ampicillin+Clavulanic acid, Piperacillin, Piperacillin+Tazobactam, Ticarcillin, Ticarcillin+Clavulanic acid		blaTEM-33 (Resfinder) blaTEM-35* (Kleborate)	1,0 (1)	0,0 (0)	0,0 (0)	1,0 (1 ESBL)	1,9 (2)
		blaLEN	blaLEN-60	0,0 (0)	0,0 (0)	0,0 (0)	0,0 (0)	0,0 (0)
	Amoxicillin, Ampicillin, Cephalothin, Piperacillin, Ticarcillin		blaLEN-12	0,0 (0)	0,0 (0)	1,9 (2 (for kleborate is LEN-60))	0,0 (0)	1,9 (2)
	Amoxicillin, Amoxicillin+Clavulanic acid, Ampicillin, Ampicillin+Clavulanic acid, Piperacillin, Piperacillin+Tazobactam, Ticarcillin, Ticarcillin+Clavulanic acid	blaSCO	blaSCO-1	1,9 (2)	0,0 (0)	0,0 (0)	0,0 (0)	1,9 (2)
	Amoxicillin, Ampicillin, Cephalothin, Piperacillin, Ticarcillin	blaLAP	blaLAP-2	3,8 (4)	1,0 (1)	0,0 (0)	0,0 (0)	4,8 (5)
Polymyxins	Colistin	mcr	mcr-9 (Resfinder)	1,0 (1)	0,0 (0)	0,0 (0)	0,0 (0)	1,0 (1)
Quinolones	Ciprofloxacin	qnr	qnrB1	20,0 (21)	0,0 (0)	1,9 (2)	1,0 (1 ESBL)	22,9 (24)
			qnrB2	2,9 (3)	0,0 (0)	0,0 (0)	0,0 (0)	2,9 (3)
			qnrB4	0,0 (0)	29,5 (31)	5,7 (6)	8,6 (9)	43,8 (46)
			qnrB6	1,0 (1)	0,0 (0)	0,0 (0)	0,0 (0)	1,0 (1)
			qnrS1	5,7 (6)	1,0 (1)	1,0 (1)	0,0 (0)	7,6 (8)
Several antimicrobial classes and detergents		oqx	oqxA	46,7 (49)	32,4 (34)	6,7 (7)	11,4 (12)	97,1 (102)
			oqxB	46,7 (49)	32,4 (34)	6,7 (7)	11,4 (12)	97,1 (102)
Phosphonic acid derivatives	Fosfomycin	fos	fosA	48,6 (51)	32,4 (34)	6,7 (7)	11,4 (12)	99,0 (104)
			fosA5	1,0 (1)	0,0 (0)	0,0 (0)	0,0 (0)	1,0 (1)
			fosA7	1,0 (1)	0,0 (0)	1,9 (2)	0,0 (0)	2,9 (3)
Macrolides and ketolides	Erythromicine	ere	ere A2	1,0 (1)	0,0 (0)	0,0 (0)	0,0 (0)	1,0 (1)
		erm	erm	0,0 (0)	0,0 (0)	0,0 (0)	0,0 (0)	0,0 (0)
	Erythromicine (azithromycin, telithromycin)	mph	mph(A)	10,5 (11)	27,6 (29)	2,9 (3)	10,5 (11)	51,4 (54)
	Erythromicine		mph( E )	0,0 (0)	0,0 (0)	1,0 (1)	0,0 (0)	1,0 (1)
	Erythromycin, Azithromycin, Quinupristin, Pristinamycin IA, Virginiamycin S	msr	Msr ( E )	0,0 (0)	0,0 (0)	1,0 (1)	0,0 (0)	1,0 (1)
Ansamycins	Rifampicin	ARR	ARR-2	0,0 (0)	1,9 (2)	0,0 (0)	0,0 (0)	1,9 (2)
			ARR-3	1,9 (2)	21,9 (23)	3,8 (4)	8,6 (9)	36,2 (38)
Sulphonamides	Sulfamethoxazole	sul	sul1	20,0 (21*)	28,6 (30)	6,7 (7)	10,5 (11)	65,7 (69)
			sul2	36,2 (38)	16,2 (17)	3,8 (4)	9,5 (10)	65,7 (69)
Tetracyclines	Doxycycline, Tetracycline	tet	tet(A)	31,4 (33)	11,4 (12)	5,7 (6)	1,0 (1)	49,5 (52)
	Doxycycline, Tetracycline, Minocycline		tet(B)	0,0 (0)	1,9 (2)	0,0 (0)	0,0 (0)	1,9 (2)
	Doxycycline, Tetracycline		tet(D)	2,9 (3)	2,9 (3)	1,9 (2)	0,0 (0)	7,6 (8)
Amphenicols	Chloramphenicol, Florfenicol	floR	floR	1,0 (1*)	14,3 (15*)	1,0 (1)	6,7 (7)	22,9 (24)
	Chloramphenicol	cml	cmlA1 (included the cmlA5)	0,0 (0)	1,9 (2)	0,0 (0)	0,0 (0)	1,9 (2)
		catA	catA1	1,9 (2)	2,9 (3)	1,0 (1)	0,0 (0)	5,7 (6)
			catA2	2,9 (3)	1,0 (1)	1,9 (2)	0,0 (0)	5,7 (6)
		catB	catB3	0,0 (0)	21,9 (23)	0,0 (0)	8,6 (9)	30,5 (32)
			CatB4	28,6 (30)	0,0 (0)	0,0 (0)	1,0 (1)	29,5 (31)
Dihydrofolate reductase inhibitors	Trimethoprim	dfrA	dfrA1	5,7 (6)	0,0 (0)	0,0 (0)	0,0 (0)	5,7 (6)
			dfrA7	0,0 (0)	0,0 (0)	0,0 (0)	0,0 (0)	0,0 (0)
			dfrA12	8,6 (9)	5,7 (6)	1,0 (1)	1,0 (1 ESBL)	16,2 (17)
			dfrA14	23,8 (25)	2,9 (3)	1,9 (2)	1,0 (1 ESBL)	29,5 (31)
			dfrA15	0,0 (0)	0,0 (0)	1,9 (2)	0,0 (0)	1,9 (2)
			dfrA17	1,9 (2)	1,0 (1)	0,0 (0)	1,0 (1 ESBL)	3,8 (4)
			dfrA19	1,0 (1)	0,0 (0)	0,0 (0)	0,0 (0)	1,0 (1)
			dfrA25	1,0 (1)	0,0 (0)	0,0 (0)	0,0 (0)	1,0 (1)
			dfrA27	1,9 (2)	0,0 (0)	1,9 (2)	0,0 (0)	3,8 (4)

## Sheet: Tab S3. Virul&HeavyMetals
Virulence determinant	Gene	ESBL Isolates % (N=52)	pAmpC Isolates % (N=34)	ESBL+ pAmpC Isolates % (N=7)	OXA-48 Isolates % (N=12)	TOTAL ISOLATES % (N=105)
Integrated conjugative element ICE	ICEKp	20,0 (21)	25,7 (27)	1,9 (2)	10,5 (11)	58,1 (61)
Yersiniabactin siderophore syntesis	ybt-fyu-irp	24,8 (26)	25,7 (27)	1,9 (2)	10,5 (11)	62,9 (66)
YbST (Yb ST) sequence type
Colibactin	clb	1,0 (1)	1,9 (2)	0,0 (0)	0,0 (0)	2,9 (3)
CbST (Cb ST)
Aerobactin siderophore production	iucABCD	1,0 (1)	0,0 (0)	0,0 (0)	0,0 (0)	1,0 (1)
AbST (AB ST)
	iut	0,0 (0)	0,0 (0)	0,0 (0)	1,0 (1)	1,0 (1)
Salmochelin operon	iroBCDN	1,0 (1)	0,0 (0)	0,0 (0)	0,0 (0)	1,0 (1)
SmST (Sm ST)				0,0 ()
Regulator of mucoid phenotype A Hypermucoviscous phenotype	rmpA	1,0 (1)	0,0 (0)	0,0 (0)	0,0 (0)	1,0 (1)
	rmpA2	1,0 (1)	0,0 (0)	0,0 (0)	0,0 (0)	1,0 (1)
allantoinase cluster	allABCDRS	0,0 (0)	1,9 (2)	0,0 (0)	0,0 (0)	1,9 (2)
	kvg	5,7 (6)	1,0 (1)	1,0 (1)	1,0 (1)	8,6 (9)
microcin cluster	mceABCDEGHIJ	5,7 (6)	0,0 (0)	1,0 (1)	0,0 (0)	6,7 (7)
Ferric uptake operon system	kfuABC	24,8 (26)	1,0 (1)	2,9 (3)	1,0 (1)	29,5 (31)
Biofilm formation Type 3 fimbae	mrk	49,5 (52)	32,4 (34)	6,7 (7)	11,4 (12)	100,0 (105)
HEAVY METAL TOLERANCE	Gene clusters	ESBL ISOLATES % (N=52)	pAmpC isolates % (N=34)	ESBL+ pAmpC isolates % (N=7)	OXA-48 isolates % (N=12)	TOTAL ISOLATES % (N=105)
	pcoABCDERS	43,8 (46)	8,6 (9)	4,5 (5)	1,8 (2)	59,0 (62)
	silABCEFGPRS	42,9 (45)	8,6 (9)	4,5 (5)	1,8 (2)	58,1 (61)
	arsABCGR	33,3 (35)	6,7 (7)	3,6 (4 )	0,9 (1)	44,8 (47)
	merACDEPRT	13,3 (14)	4,8 (5)	4,5 (5)	0,0 (0)	22,9 (24)
	pbrABCR	1,0 (1)	0,0 (0)	0,0 (0)	0,0 (0)	1,0 (1)
	terABCDEWXYZ	1,9 (2)	0,0 (0)	2,7 (3)	0,0 (0)	4,8 (5)

## Sheet: Table S4. Plasmids
Table S4. Plasmids
	ESBL Isolates % (N=52)			pAmpC Isolates % (N=34)			ESBL+ pAmpC isolates % (N=7)			OXA-48 isolates %(N=12)
Plasmid Inc. Group	Associated Resistance genes	Size (kb)	Sequence Type (ST) of the bacterial host	Associated Resistance genes	Size (kb)	Sequence Type (ST) of the bacterial host	Associated Resistance genes	Size (kb)	Sequence Type (ST) of the bacterial host	Associated Resistance genes	Size (kb)	Sequence Type (ST) of the bacterial host
IncR (n=51)	blaCTX-M-15 (n=9)	45-70	ST15 (n=9)				blaCTX-M-15 (n=1)	48.5	ST485 (n=1)	blaCTX-M-15 (n=1)	(~60-70)	ST 48 (n=1)
	blaSHV-2 (n=1)	48,5 kb	ST15 (n=1)
				blaDHA-1 (n=26)	48,5-50	ST11 (n=19), ST4850 (n=6), ST147 (n=1)	blaDHA-1 (n=2)	50	ST4850 (n=1), ST307 (n=1)	blaDHA-1 (n=9)	45-50	ST11 (n=9)
IncFIIK (n=47)	blaCTX-M-15 (n=36)	100 -250	ST15 (n=15), ST 307 (n=9), ST405 (n=5), ST22 (5), ST25 (n=2),				blaCTX-M-15 (n=2)	250	ST3919 (n=2)	blaCTX-M-15 (n=2)	>194 kb	ST15 (n=1), ST48(n=1)
	blaCTX-M-14 (n=4)	200 - 250	ST35 (n=1), ST515 (n=1), ST192 (n=1), ST394 (n=1)
	blaCTX-M-1 (n=3)	50 - 200	ST15 (n=1), ST17 (n=1), ST187 (n=1)
	blaCTX-M-3 (n=1)	ND	ST200 (n=1)
				blaDHA-1 (n=1)	50	ST14 (n=1)
IncA/C (n=5)				blaDHA-1 (n=2)	<194kb (~180)	ST464 (n=2)
				blaCMY-2 (n=2)	>97 but <145,5 (~120)	ST127 (n=2) VIR	blaCMY-2 (n=1)	145.5	ST485 (n=1)
IncN (n=1)				blaCMY-2 (n=1)	50	ST37 (n=1)
IncHI1 (n=4)	blaCTX-M-15 (n=1)	250	ST307 (n=1)
							blaDHA-1 (n=3)	242,5-260	ST3919 (n=2), ST307 (n=1)
IncHI2 (n=1)	blaSHV-12 (n=1)	ND	ST268 (n=1) (VIR)
IncFIB (n=3)	blaCTX-M-15 (n=2)	200	ST273 (n=1), ST13 (n=1),				blaCTX-M-15 (n=1)	160	ST4850 (n=1)
				blaDHA-1 (n=2)	90- 194	ST45 (n=1), ST3639 (n=1)
IncI1 (n=2)	blaCTX-M-1 (n=2)	100	ST15(n=1), ST187(n=1)
IncL (n=12)										blaOXA-48 (n=12)	60	ST11 (n=9), ST15 (n=1), ST37 (n=1), ST48 (n=1)
NT (n=5)	blaCTX-M-15 (n=4)	-	ST15 (n=2), ST405 (n=1), ST13(n=1)
							blaDHA-1, blaSHV-2 (n=1)	250	ST37 (n=1)
Chromosomic (n=15)	blaCTX-M-15 (n=12)	-	ST22 (n=4), ST307 (n=3), ST15 (n=2), ST13 (n=1), ST147 (n=1), ST485(n=1)				blaCTX-M-15 (n=2)	-	ST307(n=1)
	blaCTX-M-1 (n=1)	-	ST15 (n=1)
